# Supplementary material for: The Effect of Consuming Caffeine Before Late Afternoon/Evening Training or Competition on Sleep: A Systematic Review with Meta-Analysis
Source: Sports (Basel). 2025 Sep 10;13(9):317. doi: 10.3390/sports13090317 (PMC12473705; doi:10.3390/sports13090317)
Supplement: Supplementary file 1 [file sports-13-00317-s001.zip]

Archive with 2 entries (2 files):
- Table S1 Search terms.pdf
- Table S2 (A and B)..pdf
